# Supplementary material for: Update of the Anopheles gambiae PEST genome assembly
Source: Genome Biol. 2007 Jan 8;8(1):R5. doi: 10.1186/gb-2007-8-1-r5 (PMC1839121; doi:10.1186/gb-2007-8-1-r5)
Supplement: Additional data file 1 — Scaffold AAAB01008882 was not included in the final 2L chromosome assembly because of concerns about possible mis-assembly of part of the scaffold. [file gb-2007-8-1-r5-S1.xls]

## Sheet: Sheet1
Scaffold	Length (bp)	Chromosome	Region	Mapped cDNA and BAC clones
AAAB01008973	600295	X	6	BM641240, ANGNAP1272B11, ANGNAP1141F09
AAAB01008958	589940	X	6	AGA285679, ANGNAP1104C11, ANGNAP1144C01, ANGNAP1153C10
AAAB01008967	438965	X	6	ANGNAP1353A11, ANGNAP1321F10
AAAB01008976	589797	X	6	ANGNAP1154A05, ANGNAP1112H08
AAAB01008862	212521	2R	17B	137L13
AAAB01008949	335163	2R	19E	BM607498
AAAB01008897	259841	2R	19E	ANGNAP1294C12, ANGNAP1094D10
AAAB01008942	373146	2L	20A	BM599434, ANGNAP1093H02
AAAB01008026	124951	2L	20A	ANGNAP1263C08, ANGNAP1403C04
AAAB01008456	41134	2L	21B	10I01
AAAB01008882*	463672	2L	21B	26B12, 31G04
AAAB01008822	56627	3R	37D	ANGNAP1232 H10
AAAB01008971	377729	3R	37D	ANGNAP1313B08, ANGNAP1213D04
AAAB01008943	173243	3R	37D	ANGNAP1222E12, ANGNAP1221F10
AAAB01008981	219224	3L	38A	ANGNAP1263A08, ANGNAP1381H06, ANGNAP1413D07
AAAB01008985	236235	3L	38A	ANGNAP1144G02, ANGNAP1291B05
AAAB01008972	744379	3L	38A	ANGNAP1051C12, ANGNAP1114C08
AAAB01008957	222192	3L	38A	ANGNAP1052A01, ANGNAP1393B11
AAAB01008838	221210	3L	39A	178C18, 176P02
AAAB01008090	381451	3L	43B	18B11
