# Supplementary material for: Update of the Anopheles gambiae PEST genome assembly
Source: Genome Biol. 2007 Jan 8;8(1):R5. doi: 10.1186/gb-2007-8-1-r5 (PMC1839121; doi:10.1186/gb-2007-8-1-r5)
Supplement: Additional data file 3 — BAC clones that span gaps between scaffolds. [file gb-2007-8-1-r5-S3.xls]

## Sheet: Sheet1
BAC	Primer 1	BES 1	Scaffold 1	Primer 2	BES 2	Scaffold 2	Chrom
17O20	T7	AL148845	AAAB01008987	SP6	AL148844	AAAB01008799	2R
122O11	TF	BH382424	AAAB01008859	TR	BH382431	AAAB01008879	2R
155O10	TF	BH384512	AAAB01008982	TR	BH384518	AAAB01008904	2R
179J17	TR	BH392627	AAAB01008851	TF	BH392620	AAAB01008820	2R
30L16	SP6	AL156038	AAAB01008820	T7	AL156039	AAAB01008888	2R
21H06	SP6	AL150761	AAAB01008844	T7	AL150762	AAAB01008805	2R
124P12	TF	BH375501	AAAB01008978	TR	BH392943	AAAB01008817	2R
16N20	T7	AL148228	AAAB01008817	SP6	AL148227	AAAB01008880	2R
105N12	TF	BH404012	AAAB01008817	TR	BH389154	AAAB01008880	2R
105P15	TF	BH403033	AAAB01008898	TR	BH370403	AAAB01008952	2R
174H20	TR	BH388902	AAAB01008961	TF	BH388896	AAAB01008850	2R
127O12	TR	BH376193	AAAB01008961	TF	BH376202	AAAB01008850	2R
07F16	T7	AL143515	AAAB01008850	SP6	AL143514	AAAB01008977	2R
01I16	SP6	AL140134	AAAB01008968	T7	AL140135	AAAB01008905	2L
01J12	T7	AL140167	AAAB01008968	SP6	AL140166	AAAB01008905	2L
110000	SP6	AL145854	AAAB01008984	T7	AL145855	AAAB01008835	3R
08B11	SP6	AL144005	AAAB01008839	T7	AL144006	AAAB01008980	3R
2.2e+24	SP6	AL151255	AAAB01008796	T7	AL151256	AAAB01008848	3L
119N12	TF	BH384528	AAAB01008796	TR	BH384536	AAAB01008848	3L
133F8	TR	BH381568	AAAB01008848	TF	BH381558	AAAB01008979	3L
12F24	SP6	AL146448	AAAB01008848	T7	AL146449	AAAB01008979	3L
02H06	SP6	AL140656	AAAB01008951	T7	AL140657	AAAB01008823	3L
04P06	SP6	AL607894	AAAB01008823	T7	AL142114	AAAB01008793	3L
10C06	T7	AL145252	AAAB01008823	SP6	AL145251	AAAB01008793	3L
08F18	T7	AL144178	AAAB01008823	SP6	AL144177	AAAB01008793	3L
160H13	TR	BH374615	AAAB01008793	TF	BH374361	AAAB01008804	3L
128N23	TF	BH368992	AAAB01008956	TR	BH368996	AAAB01008090	3L
131N20	TR	BH381585	AAAB01008090	TF	BH381581	AAAB01008834	3L
143K17	TF	BH368125	AAAB01008090	TR	BH368133	AAAB01008834	3L
23C10	T7	AL151738	AAAB01008090	SP6	AL151737	AAAB01008834	3L
12N18	SP6	AL146721	AAAB01008834	T7	AL146722	AAAB01008986	3L
08K01	SP6	AL144353	AAAB01008834	T7	AL144354	AAAB01008986	3L
102F22	TF	BH379644	AAAB01008834	TR	BH379652	AAAB01008986	3L
172A24	TR	BH376359	AAAB01008834	TF	BH376352	AAAB01008986	3L
19C24	T7	AL149567	AAAB01008834	SP6	AL149566	AAAB01008986	3L
23K03	SP6	AL610369	AAAB01008834	T7	AL610370	AAAB01008986	3L
