# Supplementary material for: Update of the Anopheles gambiae PEST genome assembly
Source: Genome Biol. 2007 Jan 8;8(1):R5. doi: 10.1186/gb-2007-8-1-r5 (PMC1839121; doi:10.1186/gb-2007-8-1-r5)
Supplement: Additional data file 4 — Scaffolds representing alternative assemblies. [file gb-2007-8-1-r5-S4.xls]

## Sheet: Sheet1
Scaffold Accession Number	Chromosome	Chromosome start	Chromosome end
AAAB01000047	2R	50187170	50209008
AAAB01000163	2R	14984558	15009602
AAAB01000448	2R	7295202	7318023
AAAB01000791	3L	23114864	23164706
AAAB01000813	2L	44920942	44996123
AAAB01000889	3L	36018024	36200298
AAAB01000995	3L	23952785	24032562
AAAB01001048	3L	40560456	40588576
AAAB01001056	3L	38989746	39058613
AAAB01001122	2R	5104519	5130585
AAAB01001548	3L	23178321	23370016
AAAB01001654	3R	48008336	48033613
AAAB01001687	2R	10362267	10410917
AAAB01001960	2R	41929316	41958618
AAAB01002000	2R	58639852	58663645
AAAB01002010	3L	17857511	17880862
AAAB01002124	2R	34602908	34653950
AAAB01002209	2R	31947365	32019846
AAAB01002438	2R	57260477	57283474
AAAB01002725	2R	10415243	10445310
AAAB01002859	3L	16311503	16331054
AAAB01002965	2R	10457501	10477874
AAAB01003040	2R	50046354	50066702
AAAB01003176	3R	34232793	34265610
AAAB01003214	3R	46502572	46516935
AAAB01003746	3R	44830258	44868401
AAAB01003776	2R	38688173	38719400
AAAB01003846	2R	45631717	45674999
AAAB01003945	2R	12724337	12749317
AAAB01004174	2R	33316141	33343752
AAAB01004182	3L	38778070	38820123
AAAB01004310	2R	32081542	32103048
AAAB01004737	2R	13993495	14027424
AAAB01004940	2R	9586188	9610169
AAAB01004946	2R	41472413	41493190
AAAB01005038	3L	36916208	36962004
AAAB01005199	2L	5301195	5333361
AAAB01005264	3R	50764558	50782308
AAAB01005725	2R	10304100	10328304
AAAB01006018	3L	23516056	23584792
AAAB01006019	3R	31748711	31785547
AAAB01006111	3R	48473669	48500718
AAAB01006141	3R	50183543	50210115
AAAB01006400	2R	33687721	33728830
AAAB01006401	3L	26806813	26830064
AAAB01006483	2R	50601300	50655266
AAAB01006502	2R	58175768	58191760
AAAB01006515	3R	48299013	48372785
AAAB01006539	3L	39136686	39183250
AAAB01007479	2R	44664155	44690705
AAAB01007519	3R	10641286	10707965
AAAB01007521	3L	24277186	24320496
AAAB01007528	2L	3671403	3697810
AAAB01007540	2R	57999590	58023609
AAAB01007642	3L	37117715	37169411
AAAB01007663	3L	38531569	38586625
AAAB01007666	3R	7147969	7163886
AAAB01007668	2R	41408644	41431096
AAAB01007669	3L	22952622	23037703
AAAB01007770	3R	51607963	51625431
AAAB01007773	2R	38145771	38180568
AAAB01007779	2R	6368117	6464928
AAAB01007780	2R	43513127	43542224
AAAB01007781	3R	31623874	31653683
AAAB01007801	3R	32995109	33131846
AAAB01007859	2R	6692070	6837722
AAAB01007891	2R	50137382	50166634
AAAB01007893	2R	33434900	33490190
AAAB01007904	3L	15453482	15483668
AAAB01007920	2R	57431946	57445479
AAAB01007923	2R	39134705	39208435
AAAB01007991	2L	3589079	3604976
AAAB01007992	3R	7582105	7619325
